# Supplementary material for: Association between the Erythrocyte Membrane Fatty Acid Profile and Cognitive Function in the Overweight and Obese Population Aged from 45 to 75 Years Old
Source: Nutrients. 2022 Feb 21;14(4):914. doi: 10.3390/nu14040914 (PMC8878599; doi:10.3390/nu14040914)
Supplement: Supplementary file 1 [file nutrients-14-00914-s001.zip]

Archive with 1 entries (1 files):
- nutrients-1589357-supplementary.pdf
